# Supplementary material for: The RHNumtS compilation: Features and bioinformatics approaches to locate and quantify Human NumtS
Source: BMC Genomics. 2008 Jun 3;9:267. doi: 10.1186/1471-2164-9-267 (PMC2447851; doi:10.1186/1471-2164-9-267)
Supplement: Additional file 1 — Complete reference Human NumtS compilation (RHNumtS). A detailed legend is reported in Table 3. [file 1471-2164-9-267-S1.xls]

## Sheet: Foglio1
NumtS Code	Chr	Strand	Mt Start	Mt End	Mt fragment length	Nuc Start	Nuc End	Chr fragment length	Difference	Quality Score
1	1	+	3914	9755	5842	554327	560167	5840	3	4
2	1	-	2466	2675	210	5832905	5833115	210	1	2
3	1	-	6060	9316	3257	107146786	107150029	3243	15	1.25
4	1	-	1051	3162	2112	120286496	120288780	2284	173	0.75
5	1	+	1019	1507	489	141734151	141734640	489	1	1.5
6	1	-	1042	1507	466	142084747	142085214	467	2	1.75
7	1	+	9414	10013	600	142086713	142087313	600	1	1.25
8	1	+	1019	1502	484	142186229	142186713	484	1	1.75
9	1	-	9782	13593	3812	233768514	233772288	3774	39	1.75
10	1	-	636	6189	5554	236170699	236176250	5551	4	1.75
11	1	-	12218	16563	4346	236177249	236181582	4333	14	1.75
12	2	-	6741	7012	272	49310271	49310542	271	2	1.75
13	2	-	6295	6994	700	50669334	50670032	698	3	1.5
14	2	+	12220	16475	4256	82896241	82900506	4265	10	1.75
15	2	+	8314	8789	476	87905524	87905999	475	2	1.75
16	2	-	1042	1507	466	94928481	94928948	467	2	1.75
17	2	-	5624	6874	1251	94929172	94930442	1270	20	1.75
18	2	+	9411	10013	603	94930490	94931100	610	8	2
19	2	+	596	5892	5297	117495259	117500547	5288	10	3.25
20	2	+	9196	13574	4379	120685762	120690928	5166	788	1.75
21	2	+	649	863	215	126286241	126286454	213	3	1.5
22	2	+	3799	15354	11556	130745853	130757329	11476	81	2
23	2	-	10657	15398	4742	131843104	131847799	4695	48	1.75
24	2	-	3799	10519	6721	131853669	131860205	6536	186	1.5
25	2	-	598	5892	5295	140691291	140698242	6951	1657	3.5
26	2	-	599	2216	1618	143562864	143565599	2735	1118	2
27	2	-	9166	16563	7398	143566386	143574013	7627	230	1.75
28	2	-	611	742	132	149355765	149355896	131	2	3
29	2	-	4861	6197	1337	155828223	155829560	1337	1	2
30	2	+	11801	15067	3267	155875844	155879111	3267	1	2
31	2	+	6591	6823	233	166979251	166979469	218	16	1.5
32	2	-	833	1228	396	180312319	180312712	393	4	1.5
33	2	-	10440	13131	2692	201785264	201787949	2685	8	2
34	2	+	6966	11240	4275	203187200	203191742	4542	268	2
35	2	-	5769	6553	785	203192214	203193002	788	4	2
36	2	-	596	3105	2510	212346765	212349578	2813	304	1.75
37	2	+	4854	7590	2737	212350179	212352885	2706	32	1.5
38	2	+	890	1048	159	227295229	227295386	157	3	2.5
39	2	-	13050	13104	55	232147165	232147219	54	2	0.5
40	2	-	13048	13587	540	238094619	238095159	540	1	1.75
41	2	-	13048	13103	56	238095165	238095220	55	2	0.75
42	2	-	13048	13103	45	238095226	238095270	44	2	1.5
43	2	-	13048	13103	56	238095287	238095342	55	2	1.5
44	2	-	13048	13103	56	238095348	238095403	55	2	0.75
45	2	-	13048	13103	56	238095409	238095464	55	2	1.5
46	2	-	13048	13103	56	238095470	238095525	55	2	0.75
47	2	-	13048	13103	56	238095531	238095586	55	2	1.5
48	2	-	13048	13103	56	238095592	238095647	55	2	0.75
49	2	-	13048	13103	56	238095653	238095708	55	2	1.5
50	2	-	13048	13103	45	238095714	238095758	44	2	0.75
51	2	-	13048	13103	56	238095775	238095830	55	2	1.5
52	2	-	13048	13103	56	238095836	238095891	55	2	1.5
53	2	-	13048	13103	45	238095897	238095941	44	2	0.75
54	2	-	13048	13103	56	238095958	238096013	55	2	0.75
55	2	-	12143	13103	961	238096019	238096954	935	27	1.75
56	3	+	1741	3041	1301	40236539	40237840	1301	1	1
57	3	+	1418	3039	1622	40268642	40270262	1620	3	4.5
58	3	-	6604	9316	2713	89718693	89721366	2673	41	2
59	3	-	1396	2718	1323	97818722	97820044	1322	2	5.25
60	3	+	12563	13537	975	105016338	105017330	992	18	0.5
61	3	-	9787	12340	2554	108095676	108098627	2951	398	1.25
62	3	+	13536	15573	2038	108100533	108101514	981	1058	1.5
63	3	-	6088	6169	82	108102431	108102512	81	2	1.25
64	3	+	4252	4449	198	108103491	108103688	197	2	1.5
65	3	-	1054	2048	995	108104060	108105060	1000	6	1.5
66	3	+	7161	7755	595	121923570	121924164	594	2	1.25
67	3	+	1925	2218	294	162148136	162148429	293	2	1.75
68	3	-	9166	10768	1603	167360887	167362489	1602	2	1.75
A	3	-	1057	1373	317	167432964	167433283	319	3	nd
69	4	-	9338	9679	342	12251016	12251357	341	2	2.5
70	4	-	4644	5195	552	14116628	14117171	543	10	1.25
71	4	-	9781	12301	2521	25328634	25331437	2803	283	1.75
72	4	-	2899	3050	152	27341144	27341295	151	2	2.5
73	4	+	9485	10138	654	48942809	48943454	645	10	1.75
74	4	-	9485	10138	654	49245550	49246195	645	10	1.75
75	4	+	962	1092	131	55889084	55889214	130	2	2
76	4	-	9485	16561	7077	65155336	65160181	4845	2233	1.75
77	4	-	2226	2456	231	79148708	79148939	231	1	2.25
78	4	+	2793	3495	703	93842002	93842704	702	2	3.75
79	4	+	596	3105	2510	117438367	117440855	2488	23	1.75
80	4	-	2008	2388	381	129222010	129222381	371	11	2.5
81	4	-	672	15325	14654	156592474	156607061	14587	68	3.5
82	4	-	12250	12417	168	163561976	163562143	167	2	2.25
83	5	-	6700	7111	412	5448535	5448947	412	1	1.5
84	5	-	6961	7599	639	5449435	5450074	639	1	2
85	5	+	14670	16562	1893	8672214	8674124	1910	18	1.75
86	5	+	607	1087	481	8675212	8675685	473	9	1.5
87	5	-	3822	4308	487	60093123	60093608	485	3	2.5
88	5	-	341	2697	2357	79981597	79983943	2346	12	4.75
89	5	+	12662	16124	3463	93928917	93932379	3462	2	5
90	5	-	6114	7896	1783	97773394	97775189	1795	13	1.75
91	5	-	6117	15183	9067	99409541	99418648	9107	41	4.5
92	5	+	383	708	326	120394581	120394911	330	5	1.5
93	5	+	205	1510	1306	123123872	123125331	1459	154	1.75
94	5	-	10270	15488	5219	134286898	134292116	5218	2	5
95	6	-	9109	9844	736	32781921	32782656	735	2	1.25
96	6	+	2418	2934	517	62341977	62342493	516	2	1.75
97	6	+	8437	10622	2186	92493159	92493750	591	1596	1.5
98	6	-	5521	6745	1225	92493501	92493962	461	765	1.5
B	6	-	4150	4474	325	95213557	95213881	324		nd
99	6	-	1416	1617	202	145091766	145091970	204	3	1
100	6	+	7451	11649	4199	154028400	154032608	4208	10	1.75
101	7	+	2418	2574	157	45258095	45258251	156	2	2.25
102	7	+	8505	15238	6734	57238827	57245471	6644	91	3.75
103	7	+	3819	15924	12106	57257414	57269467	12053	54	6
104	7	-	3117	11880	8764	63201998	63210482	8484	281	1.5
105	7	-	5513	8246	2734	68433640	68436926	3286	553	1.75
106	7	+	13065	15369	2305	111799937	111802234	2297	9	2
107	7	-	2793	6553	3761	141147677	141151744	4067	307	2
108	7	+	600	3095	2496	142052596	142055088	2492	5	2.25
109	7	+	1615	1710	96	145325359	145325454	95	2	2.25
110	8	+	636	4888	4253	32988565	32992739	4174	80	1.5
111	8	-	14074	16016	1943	36254678	36256619	1941	3	1.75
112	8	+	806	905	100	40047266	40047324	58	43	2
113	8	-	656	4880	4225	47858273	47861837	3564	662	4
114	8	-	9176	16569	7394	68655653	68662552	6899	496	1.75
115	8	-	5353	5612	260	70177762	70178020	258	3	1.5
116	8	+	2286	2661	376	77276553	77276929	376	1	1.75
117	8	+	1013	7114	6102	104164459	104171823	7364	1263	3.5
118	8	-	5511	7108	1598	112014736	112016352	1616	19	1.5
119	8	+	5511	6658	1148	134836878	134838023	1145	4	1.75
120	9	+	1294	13574	12281	5082095	5100699	18604	6324	1.5
121	9	+	598	3093	2496	33646633	33649128	2495	2	1.5
122	9	+	5770	6528	759	41242658	41243392	734	26	0.75
123	9	+	1021	1509	489	41243942	41244431	489	1	0.25
124	9	-	4396	6214	1819	80545747	80547554	1807	13	1.5
125	9	-	4773	6873	2101	82368550	82370501	1951	151	1.75
126	9	+	9202	11598	2397	93911111	93913772	2661	265	3.25
127	9	-	5512	6016	505	94341172	94341704	532	28	1.5
128	10	+	2417	4831	2415	20075681	20077114	1433	983	2.25
129	10	-	11669	13577	1909	36762181	36764084	1903	7	1.75
130	10	-	1845	3482	1638	37930127	37931761	1634	5	2
131	10	+	636	3105	2470	57027643	57030440	2797	328	1.5
132	10	-	3821	7698	3878	71020912	71025687	4775	898	1.75
133	10	-	8295	8809	515	101807134	101807648	514	2	1.5
134	11	-	577	2972	2396	10486010	10488403	2393	4	6
135	11	+	7003	7641	639	39744565	39745200	635	5	1.75
136	11	+	3712	3789	78	48951412	48951489	77	2	0.75
137	11	-	3712	3789	78	49790749	49790826	77	2	0.75
138	11	-	3712	3789	78	54797636	54797713	77	2	0.75
139	11	+	16434	16569	136	63711383	63711519	136	1	1.75
C	11	+	6642	6804	163	72899354	72899516	162	2	4
140	11	+	9820	15243	5424	80940264	80945683	5419	6	1.75
141	11	-	636	1105	470	87202142	87202607	465	6	1.5
142	11	-	724	9666	8943	102778067	102786933	8866	78	3.25
143	12	+	14421	15323	903	31291864	31293068	1204	302	0.75
144	12	-	4246	4452	207	40379271	40379477	206	2	1.5
145	12	-	4417	4477	61	125633808	125633868	60	2	1.75
146	12	-	4417	4463	47	125633869	125633915	46	2	1.75
147	12	-	4417	4463	47	125634010	125634056	46	2	1.75
148	12	-	4417	4463	47	125634057	125634103	46	2	1.75
149	13	+	11426	13415	1990	83992913	83995318	2405	416	1.25
150	13	+	13052	16472	3421	95142796	95146598	3802	382	1.5
151	13	-	982	1237	256	108874473	108874728	255	2	3
152	14	-	5583	6606	1024	32023055	32024075	1020	5	3.5
153	14	-	596	920	325	51123889	51124214	325	1	1.5
154	14	-	596	2214	1619	83123603	83125189	1586	34	1.5
155	14	+	1835	3314	1480	83707449	83708937	1488	9	1.75
156	14	+	11367	15325	3959	83708940	83713093	4153	195	1.75
157	15	-	11706	13134	1429	38213263	38214685	1422	8	1.75
158	15	+	9786	15318	5533	56229853	56235023	5170	364	1.5
159	16	-	2468	7683	5216	3357487	3362068	4581	636	3.5
160	16	-	8688	15327	6640	10720543	10726494	5951	690	1.5
161	16	-	12220	13574	1355	20639871	20641224	1353	3	2
162	16	-	14591	15327	737	80712298	80713031	733	5	1.75
163	17	+	598	2068	1471	16914798	16916265	1467	5	2.5
164	17	-	596	5979	5384	19442485	19449425	6940	1557	3.5
165	17	+	14365	16569	2205	21942648	21944853	2205	1	3.75
166	17	+	1	11112	11112	21944854	21955968	11114	3	3.5
167	17	-	14327	14582	256	21955968	21956219	251	6	1.5
168	17	+	6818	7470	653	48538093	48538745	652	2	3
169	18	-	14381	14503	123	2832230	2832352	122	2	1.5
170	18	-	7975	8166	192	43633615	43633806	191	2	3
171	20	-	649	4038	3390	55366111	55369449	3338	53	3.5
172	22	+	3605	4478	874	8147883	8149615	1732	859	0
173	X	+	14074	15429	1356	5096881	5098240	1359	4	1.75
174	X	-	581	5892	5312	55221910	55227180	5270	43	4
175	X	+	1049	3161	2113	61976282	61978565	2283	171	1.75
176	X	+	2917	3300	384	101914170	101914855	685	302	1.75
177	X	+	871	1367	497	101950991	101951469	478	20	1.75
178	X	+	6553	7302	750	125433368	125434116	748	3	2.75
180	X	-	687	953	267	125434131	125434396	265	3	3
179	X	+	10606	11159	554	125434395	125434948	553	2	2.75
181	X	+	14685	15368	684	125690712	125691390	678	7	1.75
182	X	+	1054	4415	3362	142345841	142349570	3729	368	1.75
183	Y	+	14671	15243	573	8291998	8292566	568	6	1.75
184	Y	+	596	4477	3882	8294669	8300289	5620	1739	1.25
185	Y	-	9394	10138	745	11747987	11748722	735	11	0.75
186	Y	+	5633	6874	1242	11748762	11749975	1213	30	1
187	Y	+	1019	1507	489	11750178	11750667	489	1	1.5
