# Supplementary material for: The RHNumtS compilation: Features and bioinformatics approaches to locate and quantify Human NumtS
Source: BMC Genomics. 2008 Jun 3;9:267. doi: 10.1186/1471-2164-9-267 (PMC2447851; doi:10.1186/1471-2164-9-267)
Supplement: Additional file 2 — Comparison of BLAT and Megablast results. For each NumtS in the RHNumtS compilation, Megablast and BLAT programs either did or did not detect it (yes/no); if yes, table shows mt coordinates, BLAT code assigned, number of aligned blocks and fragments as reported in BLAT details, and %identity value as reported in BLAT output. NumtS reporting code "Yes_1" in "BLAT hits correspondence table" were recovered by submitting mt fragment corresponding to a NumtS obtained through Blastn to BLAT, and not through submission of entire mt genome (J01415.2 or NC_01807.4) to BLAT. [file 1471-2164-9-267-S2.xls]

## Sheet: Foglio1
NumtS Code	Megablast hits correspondence (Mt coordinates)	BLAT hits correspondence	BLAT Code	Blat alignment details		% identity
				Alignment blocks number	Side by side alignment number
1	Yes	yes (3914-9755)	1	1	1	98,6
2	573-6196?	yes (2466-2675)	2	1	2	91,0
3	No	yes (6165-7496)	3	7	8	81,3
4	573-6196?	no
5	No	yes (1053-1507)	4a	3	7	84 (4a and 4b)
6	1013-1502?	yes (987-1507)	5	4	5	89,3
7	No	yes (9426-10138)	4b	3	4	84 (4a and 4b)
8	1013-1502?	yes (987-1502)	6	4	4	89,2
9	9771-14789?	yes (10149-14141)	7	17	19	78,3
10	573-6196?	yes (346-6189)	8	23	32	82,9
11	9771-14789?	yes_1
12	6741-7012?	yes (6762-7012)	9	1	1	95,3
13	6270-6998?	yes (6295-6994)	10	1	2	84,3
14	11592-15926?	yes_1
15	8314-8789?	yes (8314-8774)	11	1	1	95,9
16	1013-1511?	yes (1053-1384)	12	2	2	90,2
17	4854-6610?	yes_1
18	No	yes_1
19	No	yes (596-5866)	13	23	37	84,7
20	5847-13830?,9785-12755?	yes (9169-12337)	14	13	17	80,9
21	611-742?	yes (348-1004)	15	4	5	84,6
22	3799-8246?	yes (3799-14492)	16	44	53	81,0
23	11592-15926?	yes_1
24	3723-6262?	yes (3727-8573)	17	19	23	81,1
25	575-5176?	yes (575-5891)	18	26	33	85,6
26	575-2171?	yes (575-1821)	19	26	34	83,5
27	8316-15398?,8470-15398?	yes (9624-14244)	20	17	24	75,6
28	Yes	yes (611-742)	21	1	1	98,5
29	4860-6196?	yes (5091-6196)	22	5	7	87,5
30	11797-13103?	yes (11801-13001)	23	4	4	74,2
31	6270-6998?	yes_1
32	833-1268?	yes (824-1264)	24	4	5	85,4
33	10440-13131?	yes (10542-13131)	25	8	8	77,3
34	6380-10519?	yes (6984-11067)	26	15	17	78,2
35	5171-6145?	yes_1
36	596-2755?	yes (671-2942)	27	15	19	82,9
37	6270-6998?	yes (5511-7579)	28	6	7	81,0
38	Yes	yes (890-1048)	29	1	2	92,9
39	10440-13131?	no
40	10440-13131?	yes_1
41	10440-13131?	no
42	10440-13131?	yes_1
43	10440-13131?	yes_1
44	10440-13131?	no
45	10440-13131?	yes_1
46	10440-13131?	no
47	10440-13131?	yes_1
48	10440-13131?	no
49	10440-13131?	yes_1
50	10440-13131?	no
51	10440-13131?	yes_1
52	10440-13131?	yes_1
53	10440-13131?	no
54	10440-13131?	no
55	10440-13131?	yes_1
56	1925-2314?	no
57	yes	yes (1418-3039)	30	7	12	85,4
58	No	yes_1
59	Yes	yes (1396-2718)	31	1	1	95,6
60	No	no
61	No	yes (1054-12279)	32	28	39	80,2
62	No	yes_1
63	No	yes (1054-12279)	32	28	39	80,2
64	No	yes (3667-4807)	33	9	11	77,7
65	No	yes (1054-12279)	32	28	39	80,2
66	7151-7773?	yes (7161-7599)	34	1	1	85,0
67	1925-2314?	yes (1925-2218)	35	1	2	89,7
68	No	yes_1
A	No	yes (682-1309)	36	6	6	84,1
69	Yes	yes (9338-9679)	37	1	1	93,9
70	664-8246?	yes_1
71	No	yes_1
72	2895-3075?	yes (2899-3050)	38	1	1	94,1
73	9338-9679?	yes_1
74	9338-9679?	yes_1
75	956-1124?	yes (962-1092)	39	1	1	96,2
76	13036-16561?	yes (13046-16561)	40	15	19	80,7
77	2225-2464?	yes (2225-2469)	41	1	1	91,9
78	2790-3588?	yes (2793-3622)	42	3	3	84,6
79	575-3165?	yes (346-3161)	43	16	25	85,7
80	Yes	yes (2003-2388)	44	1	1	85,2
81	664-8246?	yes (667-12692)	45	44	64	81,1
82	Yes	yes (12250-12424)	46	1	1	93,8
83	5934-7908?,6389-15183?	yes (6726-6790)	47	1	1	87,7
84	5934-7908?,6389-15183?	yes (7020-7824)	48	2	2	79,6
85	14663-14829?,15149-15487?	yes (14591-15696)	49	2	3	76,3
86	596-1087?	yes (636-1087)	50	2	5	84,9
87	Yes	yes (3822-4308)	51	1	2	81,5
88	Yes	yes (341-2697)	52	2	3	95,0
89	yes	yes (12662-16124)	53	4	6	88,0
90	5934-7908?	yes (6498-7056)	54	2	2	83,7
91	6389-15183?	yes (6117-15183)	55	5	9	89,2
92	No	yes (383-708)	56	2	4	86,8
93	574-1537?	yes (235-1529)	57	4	10	87,0
94	Yes	yes (10269-15487)	58	1	1	94,1
95	No	yes (9202-9844)	59	3	4	80,5
96	2408-2934?	yes (2418-2934)	60	1	1	91,2
97	7451-10851?	yes_1
98	No	yes_1
B	No	yes (4150-4474)	61	1	1	83,1
99	No	yes_1
100	7451-10851?	yes (9477-10794)	62	7	12	75,7
101	2411-2574?	yes (2418-2574)	63	1	1	96,2
102	8688-14859?,10694-14859?	yes (9196-14040)	64	11	14	78,5
103	3454-8246?,8623-16024?	yes (3819-16475)	65	53	64	80,1
104	No	yes (3802-11543)	66	44	54	81,7
105	5513-5891?	yes (5513-7587)	67	12	16	80,9
106	12957-13066?	yes (13065-15694)	68	8	9	78,2
107	3292-6623?	yes (2793-6511)	69	17	22	81,9
108	574-3096?	yes (637-3093)	70	8	19	86,3
109	1613-1712?	yes (1613-1708)	71	1	1	99,0
110	656-3479?	yes (652-3226)	72	16	24	85,6
111	13552-16030?	yes (14160-15912)	73	3	3	77,6
112	800-868?	yes_1
113	565-3479?	yes (656-5047)	74	19	21	84,2
114	13552-16030?	yes_1
115	4864-6709?	yes_1
116	Yes	yes (2286-2661)	75	1	2	90,3
117	1013-2216?,2286-2661?,4864-6709?	yes_1
118	4864-6709?	yes (5165-6154)	76	8	9	85,4
119	4864-6709?	yes (5403-6461)	77	7	10	80,7
120	1416-7946?	yes (1316-13574)	78	64	81	82,0
121	574-3096?	yes (574-3093)	79	9	17	85,8
122	4605-6970?	no
123	1013-1511?	no
124	4605-6970?	yes_1
125	55505--5734?	yes (5139-6155)	80	5	7	79,4
126	No	yes_1
127	4605-6970?	yes (5512-6016)	81	3	6	88,3
128	Yes	yes (2417-2844)	82	3	3	85,4
129	11669-13949?	yes (11669-13739)	83	7	7	80,8
130	1721-3875?	yes (1721-3789)	84	9	16	82,4
131	1721-3875?	yes (1721-3002)	85	5	7	82,9
132	5511-8246?	yes (3772-8580)	86	20	28	79,1
133	No	yes (8295-8809)	87	1	1	85,3
134	Yes	yes (521-2972)	88	1	2	94,2
135	2075-9694?	yes_1
136	No	yes_1
137	No	yes_1
138	No	yes_1
139	16402-16569?	yes_1
C	No	yes (6642-6804)	89	1	1	96,4
140	No	yes (10561-13102)	90	9	14	77,4
141	596-1163?	yes (636-1105)	91	4	7	86,3
142	689-2047?,2075-9694?	yes (606-7569)	92	39	59	83,6
143	No	yes_1
144	3560-4903?	yes (3807-4888)	93	4	5	75,5
145	3560-4903?	yes_1
146	3560-4903?	yes_1
147	3560-4903?	yes_1
148	3560-4903?	yes_1
149	No	yes_1
150	No	yes (14168-15569)	94	5	9	77,1
151	yes	yes (982-1237)	95	1	1	99,3
152	yes	yes (5583-6606)	96	1	2	93,0
153	574-981?	yes (596-948)	97	2	3	84,0
154	No	yes (346-1694)	98	9	13	84,9
155	1827-3314?	yes (1835-3305)	99	5	8	86,6
156	No	yes_1
157	chr no	yes (11732-13073)	100	26	34	79,0
158	chr no	yes (9619-15926)	101	6	7	79,4
159	2195-2817?	yes (2195-7590)	102	21	24	81,8
160	No	yes (11663-13144)	103	7	11	78,6
161	No	yes (12220-13537)	104	7	8	82,0
162	No	yes_1
163	575-2097?	no
164	575,6-2097?	yes (575-6388)	105	31	45	84,4
165	14365-16569?	yes (14378-16569)	106	7	8	83,5
166	1592,3647-11112?	yes (1-11112)	107	20	34	85,1
167	14327-14582?	yes (14327-14559)	108	3	4	88,3
168	yes	yes (6818-7470)	109	1	1	96,2
169	No	yes (14381-14544)	110	2	3	94,5
170	yes	yes (7975-8166)	111	1	1	97,4
171	No	yes (573-3960)	112	19	28	84,7
172	No	no
173	No	yes_1
174	576-6406?	yes (346-6388)	113	30	41	83,0
175	576-6046?	yes_1
176	576-6046?	yes_1
177	683-2216?	yes_1
178	Yes	yes (6553-7302)	114a	1	1	89.3 (114a,b and c)
179	Yes	yes (10606-11159)	114b	1	1	89.3 (114a,b and c)
180	yes	yes (687-953)	115	1	1	95,9
181	No	yes (14685-15689)	114c	3	4	89.3 (114a,b and c)
182	No	yes (1054-2604)	116	9	11	83,4
183	No	yes_1
184	No	yes (1764-3402)	117	11	13	82,8
185	No	yes_1
186	No	yes_1
187	1013-1511?	yes (1078-1507)	118	4	6	87,8
