# Supplementary material for: The RHNumtS compilation: Features and bioinformatics approaches to locate and quantify Human NumtS
Source: BMC Genomics. 2008 Jun 3;9:267. doi: 10.1186/1471-2164-9-267 (PMC2447851; doi:10.1186/1471-2164-9-267)
Supplement: Additional file 3 — Comparison between Reference Human NumtS compilation and some published compilations. Columns 2–7 list reference numbers, as reported in reference section. "-": absence of NumtS in corresponding reference, "OK": perfect match, "?" : partial match. [file 1471-2164-9-267-S3.xls]

## Sheet: Foglio1
NumtS code	[28]	[24]	[30]	[16]
1	-	-	-	-
2	OK	?	-	-
3	?	-	-	-
4	-	?	?	-
5	?	?	-	-
6	?	?	-	-
7	?	-	-	-
8	?	?	-	-
9	?	?	-	-
10	?	?	-	-
11	?	?	-	?
12	?	-	-	?
13	?	-	-	-
14	?	?	?	-
15	?	?	-	-
16	?	?	-	-
17	?	-	?	-
18	?	?	?	-
19	?	-	-	-
20	?	?	-	-
21	?	-	-	-
22	?	?	?	-
23	?	?	?	-
24	?	-	-	-
25	?	-	-	-
26	?	-	OK	-
27	?	?	-	-
28	OK	-	-	OK
29	?	OK	-	-
30	?	?	?	-
31	?	-	?	-
32	?	-	-	-
33	?	?	?	-
34	?	?	?	-
35	?	?	?	?
36	?	?	-	-
37	?	-	-	-
38	OK	-	-	-
39	-	?	-	-
40	?	?	?	-
41	?	?	-	-
42	?	?	-	-
43	?	?	-	-
44	?	?	-	-
45	?	?	-	-
46	?	?	-	-
47	?	?	-	-
48	?	?	-	-
49	?	?	-	-
50	?	?	-	-
51	?	?	-	-
52	?	?	-	-
53	?	?	-	-
54	?	?	-	-
55	?	?	?	-
56	?	?	-	?
57	?	?	-	-
58	?	?	OK	?
59	OK	?	-	OK
60	?	-	?	-
61	?	-	-	-
62	?	-	OK	-
63	?	-	-	-
64	?	?	-	-
65	?	?	-	-
66	-	-	-	-
67	?	?	-	-
68	?	?	OK	-
A	nd	nd	nd	nd
69	-	-	-	OK
70	?	-	-	-
71	?	?	OK	-
72	OK	?	-	OK
73	?	?	-	?
74	?	?	-	?
75	?	?	-	?
76	?	-	?	-
77	?	?	-	OK
78	?	?	-	-
79	?	?	-	-
80	?	?	-	-
81	?	-	-	-
82	-	?	-	-
83	-	?	-	-
84	?	?	?	-
85	?	?	-	-
86	-	?	-	-
87	OK	-	-	-
88	OK	?	-	-
89	OK	OK	-	-
90	?	?	-	-
91	OK	?	OK	-
92	OK	-	-	-
93	?	-	?	-
94	OK	OK	-	-
95	?	-	-	-
96	-	-	-	OK
97	-	?	?	-
98	?	?	?	-
B	nd	nd	nd	nd
99	-	?	-	-
100	?	?	-	-
101	OK	-	-	OK
102	?	?	-	-
103	OK	?	-	-
104	?	?	-	-
105	?	?	-	-
106	?	?	?	-
107	?	?	?	-
108	?	OK	?	-
109	OK	-	-	OK
110	?	-	-	-
111	?	-	?	-
112	?	-	?	OK
113	?	?	?	-
114	?	?	?	-
115	?	?	-	-
116	OK	?	-	-
117	?
118	?	-	-	-
119	?	?	-	-
120	?	-	-	-
121	?	?	-	-
122	?	?	-	-
123	-	-	-	-
124	?	?	-	-
125	?	?	-	-
126	?	-	?	-
127	?	-	-	-
128	?	-	-	-
129	?	?	-	-
130	?	?	?	-
131	?	-	-	-
132	?	?	-	-
133	OK	-	-	-
134	OK	OK	OK	OK
135	?	?	?	-
136	-	-	-	-
137	-	-	-	-
138	-	-	-	-
139	?	-	OK	-
C	nd	nd	nd	nd
140	?	OK	-	-
141	?	-	-	-
142	?	-	-	-
143	-	-	-	-
144	?	-	-	-
145	?	?	?	-
146	?	?	?	-
147	?	?	?	-
148	?	?	?	-
149	?	-	?	-
150	?	?	-	-
151	OK	-	-	OK
152	-	OK	OK	OK
153	?	-	-	-
154	?	?	-	-
155	?	-	?	-
156	?	?	OK	-
157	?	?	?	-
158	?	-	?	-
159	?	-	-	-
160	?	?	-	-
161	OK	?	?	-
162	?	?	?	-
163	?	-	-	-
164	?	-	-	-
165	?	?	-	-
166	?	-	-	-
167	?	-	-	-
168	OK	-	-	OK
169	OK	-	-	-
170	OK	-	-	OK
171	?	?	-	-
172	-	-	-	-
173	?	?	?	-
174	?	-	?	?
175	?	?	?	-
176	?	?	OK	-
177	?	?	-	?
178	?	-	OK	-
179	?	-	OK	-
180	OK	-	-	OK
181	?	?	?	-
182	?	-	OK	-
183	?	?	OK	-
184	?	-	-	-
185	-	-	-	-
186	?	-	-	-
187	?	-	-	-
