# Supplementary material for: The RHNumtS compilation: Features and bioinformatics approaches to locate and quantify Human NumtS
Source: BMC Genomics. 2008 Jun 3;9:267. doi: 10.1186/1471-2164-9-267 (PMC2447851; doi:10.1186/1471-2164-9-267)
Supplement: Additional file 6 — NumtS in RHNumtS featuring data. Scores obtained through application of NeedleN program. Chromosome map location, isochore family in which NumtS is located, name of gene and its region, if any, and NumtS location are all listed. NumtS are ordered according to decreasing length. [file 1471-2164-9-267-S6.xls]

## Sheet: Foglio1
NumtS code	NumtS length	Alignment scores	Isochore family	Gene	Gene region	Chr band (HumMar_2006 assembly)
120	18604	31433,5	L2	Jak2	Intron	p24,1
81	14587	41670,0	L1			q32,1
103	12053	33691,0	H1			p11,2
22	11476	32854,0	H1			q21,1
166	11114	38808,5	-			p11,2
91	9107	36204,5	L1			q21,1
142	8866	25631,5	L2			q22,3
104	8484	24002,0	L2			q11,21
27	7627	19377,0	L2			q22,2
117	7364	13190,0	H1			q22,3
25	6951	15004,0	L1			q22,1
164	6940	4246,0	H2			p11,2
114	6899	16798,0	L2	Cpa6	Intron	q13,2
102	6644	18633,5	H1			p11,2
24	6536	19161,5	H1			q21,1
160	5951	16259,0	H2			p13,13
1	5840	28441,5	H1			p36,33
184	5620	7791,0	L2			p11,2
10	5551	17037,0	L2			q43
140	5419	14483,5	L1			q14,1
19	5288	15833,0	L2			q14,1
174	5270	16527,5	L2			p11,21
94	5218	23287,0	H1			q31,1
158	5170	13802,0	L2	Aqp9	Intron	q22,1
20	5166	11904,0	H2			q14,2
76	4845	13621,0	L1			q13,1
132	4775	10271,5	H2			q21,3
23	4695	13023,0	H1			q21,1
159	4581	11759,0	H2			p13,3
34	4542	11403,5	H1			q33,1
11	4333	11192,0	L2			q43
14	4265	10623,0	L1			p12
100	4208	10731,0	L2			q25,2
110	4174	12530,5	L2			p12
156	4153	10236,5	L1			q31,2
107	4067	10956,5	L2			q34
150	3802	8540,0	H1	DnaJC3	Intron	q32,1
9	3774	10594,5	L2			q42,3
182	3729	8704,0	L2			q27,3
113	3564	10426,0	H1			q11,1
89	3462	13303,5	L2			q15
171	3338	10539,0	H2			q13,31
105	3286	7344,5	H1			q11,22
30	3267	8602,0	L1			q24,1
3	3243	8764,0	L1			p13,3
61	2951	6500,5	L1			q13,12
36	2813	7759,0	L1	ErbB4	Intron	q34
71	2803	6546,0	H1			p15,2
131	2797	7167,5	L1			q21,1
26	2735	5001,5	L2			q22,2
37	2706	7843,0	L1			q34
33	2685	7767,5	L2			q33,1
58	2673	7086,0	L1			p11,1
126	2661	9698 (6382)	H1			q22,31
121	2495	8841,5	H1			p13,3
108	2492	8797,5	H1	Trb	Intron	q34
79	2488	7833,5	L1			q26
149	2405	4806,0	L1			q31,1
134	2393	10706,0	H1			p15,4
88	2346	10557,5	L2	Dhfr	5'UTR	q14,1
106	2297	5723,5	L2			q31,1
4	2284	nd	-			-
175	2283	5337,0	-			q11,1
165	2205	7189,5	-			p11,2
125	1951	5638,0	L2			q21,31
111	1941	5932,0	L2			p12
85	1910	23287,0	L2			p15,2
129	1903	5461,5	L2			p11,21
124	1807	5213,5	L2			q21,31
90	1795	5506,5	L1			q21,1
172	1732	nd	-			-
130	1634	5166,5	L2			p11,21
57	1620	5261,0	H1	Myrip	Intron	p22,1
118	1616	4863,5	L1			q23,2
68	1602	4535,0	L1			q26,1
154	1586	4954,5	L1			q31,2
155	1488	4753,5	L1			q31,2
163	1467	nd	-			-
93	1459	4079,5	L2			q23,2
128	1433	3559,5	L1			p12,32
157	1422	4098,0	H2			q15,1
173	1359	4196,0	L2			p22,32
161	1353	5406 (3960)	L2			p12,2
29	1337	5870,5	L1			q24,1
59	1322	6050,0	L1			q11,2
56	1301	nd	-			-
17	1270	3627,0	H1			q11,1
186	1213	3500,0	-			q11,1
143	1204	2201,0	H1			p11,21
119	1145	3494,5	H1			q24,22
152	1020	4472,5	L2			q13,1
65	1000	3050,0	L2			q13,12
60	992	nd	-			-
62	981	2642,0	L2			q13,12
55	935	2647,5	H1			q37,3
35	788	3360,0	H1			q33,1
178	748	3285,0	L1			q25
95	735	2206,0	H1			p21,32
185	735	2353,0	-			q11,1
122	734	nd	-			-
162	733	2275,0	H1			q23,3
78	702	2303,5	L2	Grid2	Intron	q22,1
13	698	2513,0	L1	Nrxn1	5' UTR	p16,3
176	685	922,5	L2			q22,1
181	678	2181,5	L1			q25
168	652	3031,0	L1			q22
73	645	2041,0	L2			p11
74	645	2023,0	H1			p11
84	639	2121,0	H1			p15,32
135	635	1891,5	L2			p12
18	610	1959,0	H1			q11,1
7	600	1899,5	H1			q12
66	594	2111,0	L2			q13,33
97	591	1445,5	L1			q16,1
183	568	2442,0	L2			p11,2
179	553	2464,0	L1			q25
70	543	1745,5	L2			p15,33
40	540	1636,0	H1			q37,3
127	532	1844,5	H1			q22,31
96	516	2158,0	-			q11,1
133	514	2301,0	H1	Cpn1	Intron	q24,2
5	489	1782,5	-			q12
123	489	nd	-			-
187	489	1746,5	-			q11,1
87	485	1678,0	L2	Elovl7	Intron	q12,1
8	484	1757,5	H1			q12
177	478	1370,5	L2			q22,1
15	475	2191,0	H1			p11,2
86	473	2206,0	L2			p15,2
6	467	1718,5	H1			q12
16	467	1711,5	H1			q11,1
141	465	1614,5	L2			q14,2
98	461	782,0	L1			q16,1
83	412	1029,0	H1			p15,32
32	393	1299,0	L2	Znf533	Intron	q31,2
116	376	1278,5	L1			q21,11
80	371	1427,5	L2			q26,2
69	341	1521,0	L2			p15,33
92	330	1029,0	L1			q23,1
153	325	1512,0	L2			q22,1
B	324	1144,0	L1			q16,1
A	319	1022,5	L1			q26,1
67	293	1173,5	L2	Ppmil1	Intron	q26,1
12	271	1234,0	L2			p16,3
180	265	1239,0	L1			q25
115	258	817,0	L1			q13,2
151	255	1262,0	H1			q33,3
167	251	980,0	-			p11,2
77	231	989,0	L2			q21,1
31	218	844,5	L1			q24,3
21	213	783,0	L1			q14,3
2	210	869,0	H3			p36,31
144	206	169 (177,5)	L2			q12
99	204	625,0	L2			q24,2
64	197	729,0	L2			q13,12
170	191	915,0	H1	Smad2	Intron	q21,1
82	167	36204,5	L1			q32,2
C	162	761,0	H1
38	157	677,5	L2			q36,3
101	156	722,0	H1			p13
72	151	828,0	L1			p15,2
139	136	465,0	H3	Stip1	Intron	q13,1
28	131	642,0	H1			q23,1
75	130	610,0	L2			q12
169	122	561,0	H1			p11,32
109	95	471,0	L1			q35
63	81	302,0	L2			q13,12
136	77	291,0	L1			p11,12
137	77	291,0	L1			p11,12
138	77	282,0	-			q11
145	60	251,0	L2			q24,32
112	58	268,0	L2			p11,21
41	55	226,0	H1			q37,3
43	55	244,0	H1			q37,3
44	55	235,0	H1			q37,3
45	55	244,0	H1			q37,3
46	55	244,0	H1			q37,3
47	55	244,0	H1			q37,3
48	55	235,0	H1			q37,3
49	55	244,0	H1			q37,3
51	55	244,0	H1			q37,3
52	55	244,0	H1			q37,3
54	55	235,0	H1			q37,3
39	54	nd	-
146	46	199,0	L2			q24,32
147	46	199,0	L2			q24,32
148	46	199,0	L2			q24,32
42	44	207,0	H1			q37,3
50	44	198,0	H1			q37,3
53	44	198,0	H1			q37,3
