# Supplementary material for: The RHNumtS compilation: Features and bioinformatics approaches to locate and quantify Human NumtS
Source: BMC Genomics. 2008 Jun 3;9:267. doi: 10.1186/1471-2164-9-267 (PMC2447851; doi:10.1186/1471-2164-9-267)
Supplement: Additional file 7 — Alignment results obtained with NeedlN and WaterN programs, available through EBI SRS server, compared with BLAT scores. Table shows results for each NumtS from both Needleman and Wunsch and Waterman and Smith algorithms for global and local alignments. Results of alignments are compared with BLAT scores. Each NumtS is identified by a numeric code in NumtS Code column. Columns list % similarity, % gaps, score, alignment length and ratio obtained by application of alignment programs. BLAT scores for each NumtS Code are shown in last column. [file 1471-2164-9-267-S7.xls]

## Sheet: Foglio1
NumtS Code			% gaps	Score	Alignment length	Ratio	Blat score
	% similarity
	Needln	Watern
1	98,5	98,5	0,1	28441,5	5843	4,87	5674
2	90,5	90,5	0,5	869,0	211	4,12	171
3	73,7	73,7	4,2	8764,0	3320	2,64	574
4	41.1	42.8	46,7(44,5)	1713.5	2869(2753)	0,59(0,62)
5	85,5	85,5	2,6	1782,5	496	3,59	693 (4a and 4b)
6	85,8	85,8	2,5	1718,5	473	3,63	265
7	79,6	79,6	1,2	1899,5	604	3,14	693 (4a and 4b)
8	85,3	85,3	2,6	1757,5	491	3,58	247
9	74,8	74,8	4,6	10594,5	3883	2,73	1265
10	78,0	78,0	4,8	17037,0	5688	3,00	2670
11	72,0	72,0	7,2	11192,0	4503	2,49
12	94,9	94,9	0,0	1234,0	272	4,54	227
13	84,4	84,4	0,1	2513,0	700	3,59	479
14	70,9	70,9	7,4	10623,0	4424	2,40
15	95,6	95,6	0,0	2191,0	476	4,60	423
16	85,9	85,9	3,0	1711,5	474	3,61	240
17	74,5	74,5	6,7	3627,0	1305	2,78
18	80,1	80,1	1,6	1959,0	612	3,20
19	77,4	77,4	4,8	15833,0	5422	2,92	2113
20	63,2	63,2	20,0	11904,0	5302	2,25	1243
21	84,0	84,0	4,1	783,0	219	3,58	224
22	75,7	75,7	3,4	32854,0	11717	2,80	3172
23	74,2	74,2	5,1	13023,0	4842	2,69
24	75,2	75,2	4,9	19161,5	6794	2,82	1904
25	58,7	58,7	28,2	15004,0	7127	2,11	2306
26	47,0	78,4	43,5	5001,5	2782	1,80	624
27	70,9	70,9	7,9	19377,0	7824	2,48	1527
28	98,5	98,5	0,0	642,0	132	4,86	128
29	81,9	81,9	1,3	5870,5	1346	4,36	593
30	72,3	72,3	7,3	8602,0	3392	2,54	480
31	82,8	82,8	6,0	844,5	233	3,62
32	81,1	81,1	3,5	1299,0	402	3,23	262
33	75,9	75,9	3,5	7767,5	2737	2,84	1138
34	69,0	69,0	10,7	11403,5	4659	2,45	1279
35	78,0	77,8	1,0	3360,0	791	4,25
36	71,5	71,5	14,9	7759,0	2877	2,70	1091
37	75,9	75,9	4,0	7843,0	2778	2,82	891
38	91,3	91,3	3,1	677,5	161	4,21	136
39	89.3	92.6	3,6(0,0)	234	56(54)	4,17(4,33)
40	78,3	78,3	2,7	1636,0	548	2,99
41	89,3	89,3	0,0	226,0	56	4,04
42	95,6	95,6	0,0	207,0	45	4,60
43	92,9	92,9	0,0	244,0	56	4,36
44	91,1	91,1	0,0	235,0	56	4,20
45	92,9	92,9	0,0	244,0	56	4,36
46	92,9	92,9	0,0	244,0	56	4,36
47	92,9	92,9	0,0	244,0	56	4,36
48	91,1	91,1	0,0	235,0	56	4,20
49	92,9	92,9	0,0	244,0	56	4,36
50	93,3	93,3	0,0	198,0	45	4,40
51	92,9	92,9	0,0	244,0	56	4,36
52	92,9	92,9	0,0	244,0	56	4,36
53	93,3	93,3	0,0	198,0	45	4,40
54	91,1	91,1	0,0	235,0	56	4,20
55	72,4	72,4	9,5	2647,5	996	2,66
56	nd	nd	nd	nd	nd	nd	nd
57	79,9	79,9	5,6	5261,0	1668	3,15	928
58	71,3	71,3	8,2	7086,0	2809	2,52
59	95,3	95,3	0,2	6050,0	1324	4,57	1204
60	71.8	71.9	7.8	2657.5	1024	2.6
61	63,8	63,8	17,1	6500,5	3011	2,16	1539
62	72,4	72,4	6,4	2642,0	1005	2,63
63	85,4	85,4	0,0	302,0	82	3,68	1539
64	85,4	85,4	0,0	729,0	198	3,68	453
65	78,0	78,0	5,8	3050,0	1028	2,97	1539
66	83,9	83,9	0,0	2111,0	595	3,55	307
67	88,9	88,9	2,7	1173,5	298	3,94	230
68	74,2	74,2	6,5	4535,0	1657	2,74
A	80,5	80,5	2,8	1022,5	323	3,17	232
69	93,9	93,9	0,0	1521,0	342	4,45	300
70	79,4	79,4	1,8	1745,5	553	3,16
71	64,6	64,6	17,2	6546,0	2913	2,25
72	94,1	94,1	0,0	828,0	152	5,45	134
73	79,3	79,3	1,8	2041,0	656	3,11
74	79,0	79,0	1,8	2023,0	656	3,08
75	96,2	96,2	0,0	610,0	131	4,66	121
76	53,6	53,6	34,2	13621,0	7190	1,89	1549
77	91,8	91,8	0,0	989,0	232	4,26	204
78	79,9	79,9	4,9	2303,5	720	3,20	389
79	78,4	78,4	6,5	7833,5	2584	3,03	1241
80	85,6	85,6	3,4	1427,5	383	3,73	280
81	75,6	75,6	4,4	41670,0	14593	2,86	4903
82	93,5	93,5	0,0	36204,5	9118	3,97	153
83	81,1	81,1	0,2	1029,0	343	3,00	49
84	81,5	79,6	1,1	2121,0	643	3,30	470
85	70,2	70,2	8,8	23287,0	5219	4,46	562
86	80,5	80,5	4,3	2206,0	741	2,98	264
87	82,1	82,1	2,2	1678,0	492	3,41	307
88	94,2	94,2	1,0	10557,5	2364	4,47	2065
89	87,2	87,2	0,3	13303,5	3468	3,84	2572
90	78,3	78,3	1,9	5506,5	1807	3,05	376
91	88,4	88,4	0,7	36204,5	9118	3,97	6998
92	77,3	77,3	8,5	1029,0	343	3,00	200
93	71,6	71,6	14,6	4079,5	1493	2,73	701
94	94,0	94,0	0,0	23287,0	5219	4,46	4599
95	78,1	78,1	1,3	2206,0	741	2,98	332
96	90,4	90,8	1,2 (0,8)	2158,0	521 (519)	4,14 (4,16)	425
97	20,7	56,7	74,6 (30,6)	1445,5	2216 (810)	0,65 (1,78)
98	12,4	85,0	85,5 (0,0)	782,0	1473 (214)	0,53 (3,65)
B	84,0	84,0	3,6	1144,0	331	3,46	215
99	70,2	70,2	19,1	625,0	225	2,78
100	71,3	71,3	6,5	10731,0	4346	2,47	478
101	95,5	95,5	0,0	722,0	157	4,60	145
102	74,3	74,3	5,2	18633,5	6869	2,71	1318
103	74,7	74,7	4,5	33691,0	12360	2,73	4141
104	72,9	72,9	7,5	24002,0	8962	2,68	2683
105	61,2	61,2	23,3	7344,5	3408	2,16	866
106	66,8	74,0	14,0 (4,8)	5723,5	2414	2,37	888
107	71,0	71,0	11,8	10956,5	4160	2,63	1547
108	83,8	83,8	2,7	8797,5	2529	3,48	1660
109	99,0	99,0	0,0	471,0	96	4,91	94
110	75,6	75,6	7,4	12530,5	4376	2,86	1154
111	78,5	78,5	1,0	5932,0	1952	3,04	913
112	56,1	94,9	41,0 (0,0)	268,0	100 (59)	2,68 (4,54)
113	66,3	66,3	18,9	10426,0	4301	2,42	1444
114	62,2	62,2	20,2	16798,0	7952	2,11
115	77,8	77,8	7,8	817,0	270	3,03
116	80,9	80,9	5,9	1278,5	388	3,30	181
117	56,5	56,5	26,4	13190,0	7756	1,70
118	77,3	77,3	4,1	4863,5	1641	2,96	447
119	77,4	77,4	5,3	3494,5	1178	2,97	478
120	50,1	50,1	37,3	31433,5	18985	1,66	4402
121	84,0	84,0	2,6	8841,5	2529	3,50	1680
122	74,0	74,2	7,7	2135,5	777	2,75
123	85.3	86	3,4(2,6)	1799.5	498(494)	3,61(3,64)
124	76,0	76,0	4,3	5213,5	1853	2,81
125	71,1	76,0	10,8 (4,5)	5638,0	2142 (2002)	2,63 (2,82)	555
126	66,0	65,7	13,4 (16,1)	9698 (6382)	2711 (2751)	3,58 (2,32)
127	80,7	80,7	7,8	1844,5	540	3,42	346
128	47,0	47,0	43,4	3559,5	2458	1,45	264
129	75,5	75,5	5,0	5461,5	1955	2,79	701
130	79,4	79,4	4,0	5166,5	1669	3,10	1086
131	67,8	67,8	17,5	7167,5	2886	2,48	596
132	61,2	61,2	22,4	10271,5	4872	2,11	1519
133	85,0	85,0	0,0	2301,0	515	4,47	363
134	94,1	94,1	0,3	10706,0	2399	4,46	2171
135	77,4	77,4	1,7	1891,5	643	2,94
136	85,9	85,9	0,0	291,0	78	3,73
137	85,9	85,9	0,0	291,0	78	3,73
138	84,6	84,6	0,0	282,0	78	3,62
139	83,3	83,3	2,2	465,0	138	3,37
C	96,3	96,3	0,0	761,0	163	4,67	151
140	73,0	73,0	6,1	14483,5	5594	2,59	984
141	83,0	83,0	3,8	1614,5	477	3,38	298
142	75,0	75,0	6,4	25631,5	9201	2,79	2849
143	55,1	55,1	28,9	2201,0	1232	1,79
144	35,4	46,2	56,2 (44,7)	169 (177,5)	288 (197)	0,59 (0,90)	348
145	90,2	90,2	0,0	251,0	61	4,11
146	91,5	91,5	0,0	199,0	47	4,23
147	91,5	91,5	0,0	199,0	47	4,23
148	91,5	91,5	0,0	199,0	47	4,23
149	59,4	59,4	23,0	4806,0	2483	1,94
150	64,9	64,9	16,9	8540,0	3946	2,16	661
151	99,2	99,2	0,0	1262,0	256	4,93	252
152	93,1	93,1	0,3	4472,5	1024	4,37	883
153	83,4	83,4	0,3	1512,0	326	4,64	237
154	77,8	77,8	6,6	4954,5	1658	2,99	576
155	79,2	79,2	5,8	4753,5	1528	3,11	771
156	67,5	67,5	12,3	10236,5	4323	2,37
157	75,2	75,2	5,1	4098,0	1463	2,80	623
158	69,9	69,9	6,9	13802,0	5629	2,45	1660
159	60,1	60,1	24,7	11759,0	5589	2,10	1661
160	67,8	67,8	13,0	16259,0	6732	2,42	586
161	75,9	76,2	2,6 (5,0)	5406 (3960)	1372 (1389)	3,94 (2,85)	528
162	78,9	78,9	1,2	2275,0	739	3,08
163	79.4	79.6	5,9(5,6)	4667	1514(1510)	3.07
164	37,8	38,9	51,2 (49,7)	4246,0	8281(8036)	0,51 (0,53)	2871
165	80,7	80,7	2,1	7189,5	2229	3,23	1246
166	82,4	82,4	2,7	38808,5	11268	3,44	7041
167	87,7	87,7	0,4	980,0	253	3,87	179
168	96,0	96,0	0,0	3031,0	653	4,64	603
169	95,1	95,1	0,0	561,0	123	4,56	143
170	97,4	97,4	0,0	915,0	192	4,77	182
171	77,6	77,6	7,1	10539,0	3488	3,02	1741
172	40.3	40.3	50.1	2251	1739	1.29
173	78,1	78,1	3,3	4196,0	1381	3,04
174	78,4	78,4	4,8	16527,5	5423	3,05	2874
175	67,0	67,0	14,7	5337,0	2372	2,25
176	41,6	41,6	49,6	922,5	711	1,30
177	74,3	74,3	8,3	1370,5	509	2,69
178	93,2	93,2	0,1	3285,0	750	4,38	1497 (114a,b and c)
179	93,9	93,9	0,0	2464,0	554	4,45	1497 (114a,b and c)
180	96,3	96,3	0,4	1239,0	267	4,64	249
181	80,1	80,1	2,5	2181,5	690	3,16	1497 (114a,b and c)
182	65,2	65,2	18,0	8704,0	3896	2,23	511
183	77,3	77,3	1,7	2442,0	576	4,24
184	40,1	54,0	50,3 (32,7)	7791,0	6349 (4635)	1,23 (1,68)	597
185	79,6	79,6	1,5	2353,0	746	3,15
186	74,8	74,8	5,1	3500,0	1260	2,78
187	84,7	84,7	2,6	1746,5	496	3,52	252
